# Supplementary material for: Causal relationship between gut microbiome and childhood allergy: A bidirectional Mendelian randomization analysis
Source: Medicine (Baltimore). 2026 Feb 20;105(8):e47793. doi: 10.1097/MD.0000000000047793 (PMC12928942; doi:10.1097/MD.0000000000047793)
Supplement: Supplementary file 1 [file medi-105-e47793-s001.xls]

## Sheet: Table S1
Supplementary Table 1. Detailed information for genome-wide association studies involved in the present Mendelian randomization study.
Variable	Consortium or study	Sample size	Journal	Year	Cohort	Nation of cohort	Number of samples
Gut microbiota	GWAS Catalog	7738	Nat Genet.	2022	Dutch	Dutch	7738
Childhood allergy	FinnGen	412181	Nature	2023	Finnish	Finnish	412181

## Sheet: Table S2
Supplementary Table 2. Genome-wide significant and independent SNPs that were used as instruments for gut microbiome.
Classification of gut microbiome	pval.exposure	effect_allele.exposure	other_allele.exposure	eaf.exposure	beta.exposure	se.exposure	F	R2
CRNFORCAT.PWY..creatinine.degradation.I	#REF!	#REF!	#REF!	#REF!	#REF!	#REF!	#REF!	#REF!
CRNFORCAT.PWY..creatinine.degradation.I	#REF!	#REF!	#REF!	#REF!	#REF!	#REF!	#REF!	#REF!
CRNFORCAT.PWY..creatinine.degradation.I	#REF!	#REF!	#REF!	#REF!	#REF!	#REF!	#REF!	#REF!
CRNFORCAT.PWY..creatinine.degradation.I	#REF!	#REF!	#REF!	#REF!	#REF!	#REF!	#REF!	#REF!
CRNFORCAT.PWY..creatinine.degradation.I	#REF!	#REF!	#REF!	#REF!	#REF!	#REF!	#REF!	#REF!
CRNFORCAT.PWY..creatinine.degradation.I	#REF!	#REF!	#REF!	#REF!	#REF!	#REF!	#REF!	#REF!
CRNFORCAT.PWY..creatinine.degradation.I	#REF!	#REF!	#REF!	#REF!	#REF!	#REF!	#REF!	#REF!
CRNFORCAT.PWY..creatinine.degradation.I	#REF!	#REF!	#REF!	#REF!	#REF!	#REF!	#REF!	#REF!
FERMENTATION.PWY..mixed.acid.fermentation	#REF!	#REF!	#REF!	#REF!	#REF!	#REF!	#REF!	#REF!
FERMENTATION.PWY..mixed.acid.fermentation	#REF!	#REF!	#REF!	#REF!	#REF!	#REF!	#REF!	#REF!
FERMENTATION.PWY..mixed.acid.fermentation	#REF!	#REF!	#REF!	#REF!	#REF!	#REF!	#REF!	#REF!
FERMENTATION.PWY..mixed.acid.fermentation	#REF!	#REF!	#REF!	#REF!	#REF!	#REF!	#REF!	#REF!
FERMENTATION.PWY..mixed.acid.fermentation	#REF!	#REF!	#REF!	#REF!	#REF!	#REF!	#REF!	#REF!
FERMENTATION.PWY..mixed.acid.fermentation	#REF!	#REF!	#REF!	#REF!	#REF!	#REF!	#REF!	#REF!
FERMENTATION.PWY..mixed.acid.fermentation	#REF!	#REF!	#REF!	#REF!	#REF!	#REF!	#REF!	#REF!
FERMENTATION.PWY..mixed.acid.fermentation	#REF!	#REF!	#REF!	#REF!	#REF!	#REF!	#REF!	#REF!
FERMENTATION.PWY..mixed.acid.fermentation	#REF!	#REF!	#REF!	#REF!	#REF!	#REF!	#REF!	#REF!
FERMENTATION.PWY..mixed.acid.fermentation	#REF!	#REF!	#REF!	#REF!	#REF!	#REF!	#REF!	#REF!
ILEUSYN.PWY..L.isoleucine.biosynthesis.I..from.threonine.	#REF!	#REF!	#REF!	#REF!	#REF!	#REF!	#REF!	#REF!
ILEUSYN.PWY..L.isoleucine.biosynthesis.I..from.threonine.	#REF!	#REF!	#REF!	#REF!	#REF!	#REF!	#REF!	#REF!
ILEUSYN.PWY..L.isoleucine.biosynthesis.I..from.threonine.	#REF!	#REF!	#REF!	#REF!	#REF!	#REF!	#REF!	#REF!
ILEUSYN.PWY..L.isoleucine.biosynthesis.I..from.threonine.	#REF!	#REF!	#REF!	#REF!	#REF!	#REF!	#REF!	#REF!
ILEUSYN.PWY..L.isoleucine.biosynthesis.I..from.threonine.	#REF!	#REF!	#REF!	#REF!	#REF!	#REF!	#REF!	#REF!
ILEUSYN.PWY..L.isoleucine.biosynthesis.I..from.threonine.	#REF!	#REF!	#REF!	#REF!	#REF!	#REF!	#REF!	#REF!
ILEUSYN.PWY..L.isoleucine.biosynthesis.I..from.threonine.	#REF!	#REF!	#REF!	#REF!	#REF!	#REF!	#REF!	#REF!
ILEUSYN.PWY..L.isoleucine.biosynthesis.I..from.threonine.	#REF!	#REF!	#REF!	#REF!	#REF!	#REF!	#REF!	#REF!
ILEUSYN.PWY..L.isoleucine.biosynthesis.I..from.threonine.	#REF!	#REF!	#REF!	#REF!	#REF!	#REF!	#REF!	#REF!
P162.PWY..L.glutamate.degradation.V..via.hydroxyglutarate.	#REF!	#REF!	#REF!	#REF!	#REF!	#REF!	#REF!	#REF!
P163.PWY..L.glutamate.degradation.V..via.hydroxyglutarate.	#REF!	#REF!	#REF!	#REF!	#REF!	#REF!	#REF!	#REF!
P164.PWY..L.glutamate.degradation.V..via.hydroxyglutarate.	#REF!	#REF!	#REF!	#REF!	#REF!	#REF!	#REF!	#REF!
P165.PWY..L.glutamate.degradation.V..via.hydroxyglutarate.	#REF!	#REF!	#REF!	#REF!	#REF!	#REF!	#REF!	#REF!
P166.PWY..L.glutamate.degradation.V..via.hydroxyglutarate.	#REF!	#REF!	#REF!	#REF!	#REF!	#REF!	#REF!	#REF!
P167.PWY..L.glutamate.degradation.V..via.hydroxyglutarate.	#REF!	#REF!	#REF!	#REF!	#REF!	#REF!	#REF!	#REF!
P168.PWY..L.glutamate.degradation.V..via.hydroxyglutarate.	#REF!	#REF!	#REF!	#REF!	#REF!	#REF!	#REF!	#REF!
P169.PWY..L.glutamate.degradation.V..via.hydroxyglutarate.	#REF!	#REF!	#REF!	#REF!	#REF!	#REF!	#REF!	#REF!
P170.PWY..L.glutamate.degradation.V..via.hydroxyglutarate.	#REF!	#REF!	#REF!	#REF!	#REF!	#REF!	#REF!	#REF!
P171.PWY..L.glutamate.degradation.V..via.hydroxyglutarate.	#REF!	#REF!	#REF!	#REF!	#REF!	#REF!	#REF!	#REF!
P172.PWY..L.glutamate.degradation.V..via.hydroxyglutarate.	#REF!	#REF!	#REF!	#REF!	#REF!	#REF!	#REF!	#REF!
POLYAMINSYN3.PWY..superpathway.of.polyamine.biosynthesis.II	#REF!	#REF!	#REF!	#REF!	#REF!	#REF!	#REF!	#REF!
POLYAMINSYN4.PWY..superpathway.of.polyamine.biosynthesis.II	#REF!	#REF!	#REF!	#REF!	#REF!	#REF!	#REF!	#REF!
POLYAMINSYN5.PWY..superpathway.of.polyamine.biosynthesis.II	#REF!	#REF!	#REF!	#REF!	#REF!	#REF!	#REF!	#REF!
POLYAMINSYN6.PWY..superpathway.of.polyamine.biosynthesis.II	#REF!	#REF!	#REF!	#REF!	#REF!	#REF!	#REF!	#REF!
POLYAMINSYN7.PWY..superpathway.of.polyamine.biosynthesis.II	#REF!	#REF!	#REF!	#REF!	#REF!	#REF!	#REF!	#REF!
POLYAMINSYN8.PWY..superpathway.of.polyamine.biosynthesis.II	#REF!	#REF!	#REF!	#REF!	#REF!	#REF!	#REF!	#REF!
POLYAMINSYN9.PWY..superpathway.of.polyamine.biosynthesis.II	#REF!	#REF!	#REF!	#REF!	#REF!	#REF!	#REF!	#REF!
POLYAMINSYN10.PWY..superpathway.of.polyamine.biosynthesis.II	#REF!	#REF!	#REF!	#REF!	#REF!	#REF!	#REF!	#REF!
POLYAMINSYN11.PWY..superpathway.of.polyamine.biosynthesis.II	#REF!	#REF!	#REF!	#REF!	#REF!	#REF!	#REF!	#REF!
POLYAMINSYN12.PWY..superpathway.of.polyamine.biosynthesis.II	#REF!	#REF!	#REF!	#REF!	#REF!	#REF!	#REF!	#REF!
POLYAMINSYN13.PWY..superpathway.of.polyamine.biosynthesis.II	#REF!	#REF!	#REF!	#REF!	#REF!	#REF!	#REF!	#REF!
POLYAMINSYN14.PWY..superpathway.of.polyamine.biosynthesis.II	#REF!	#REF!	#REF!	#REF!	#REF!	#REF!	#REF!	#REF!
PWY.5705..allantoin.degradation.to.glyoxylate.III	#REF!	#REF!	#REF!	#REF!	#REF!	#REF!	#REF!	#REF!
PWY.5706..allantoin.degradation.to.glyoxylate.III	#REF!	#REF!	#REF!	#REF!	#REF!	#REF!	#REF!	#REF!
PWY.5707..allantoin.degradation.to.glyoxylate.III	#REF!	#REF!	#REF!	#REF!	#REF!	#REF!	#REF!	#REF!
PWY.5708..allantoin.degradation.to.glyoxylate.III	#REF!	#REF!	#REF!	#REF!	#REF!	#REF!	#REF!	#REF!
PWY.5709..allantoin.degradation.to.glyoxylate.III	#REF!	#REF!	#REF!	#REF!	#REF!	#REF!	#REF!	#REF!
PWY.5791..1.4.dihydroxy.2.naphthoate.biosynthesis.II..plants	#REF!	#REF!	#REF!	#REF!	#REF!	#REF!	#REF!	#REF!
PWY.5791..1.4.dihydroxy.3.naphthoate.biosynthesis.II..plants	#REF!	#REF!	#REF!	#REF!	#REF!	#REF!	#REF!	#REF!
PWY.5791..1.4.dihydroxy.4.naphthoate.biosynthesis.II..plants	#REF!	#REF!	#REF!	#REF!	#REF!	#REF!	#REF!	#REF!
PWY.5791..1.4.dihydroxy.5.naphthoate.biosynthesis.II..plants	#REF!	#REF!	#REF!	#REF!	#REF!	#REF!	#REF!	#REF!
PWY.5791..1.4.dihydroxy.6.naphthoate.biosynthesis.II..plants	#REF!	#REF!	#REF!	#REF!	#REF!	#REF!	#REF!	#REF!
PWY.7209..superpathway.of.pyrimidine.ribonucleosides.degradation	#REF!	#REF!	#REF!	#REF!	#REF!	#REF!	#REF!	#REF!
PWY.7210..superpathway.of.pyrimidine.ribonucleosides.degradation	#REF!	#REF!	#REF!	#REF!	#REF!	#REF!	#REF!	#REF!
PWY.7211..superpathway.of.pyrimidine.ribonucleosides.degradation	#REF!	#REF!	#REF!	#REF!	#REF!	#REF!	#REF!	#REF!
PWY.7212..superpathway.of.pyrimidine.ribonucleosides.degradation	#REF!	#REF!	#REF!	#REF!	#REF!	#REF!	#REF!	#REF!
PWY.7213..superpathway.of.pyrimidine.ribonucleosides.degradation	#REF!	#REF!	#REF!	#REF!	#REF!	#REF!	#REF!	#REF!
PWY.7214..superpathway.of.pyrimidine.ribonucleosides.degradation	#REF!	#REF!	#REF!	#REF!	#REF!	#REF!	#REF!	#REF!
PWY.7215..superpathway.of.pyrimidine.ribonucleosides.degradation	#REF!	#REF!	#REF!	#REF!	#REF!	#REF!	#REF!	#REF!
PWY.7216..superpathway.of.pyrimidine.ribonucleosides.degradation	#REF!	#REF!	#REF!	#REF!	#REF!	#REF!	#REF!	#REF!
PWY.7217..superpathway.of.pyrimidine.ribonucleosides.degradation	#REF!	#REF!	#REF!	#REF!	#REF!	#REF!	#REF!	#REF!
PWY.7218..superpathway.of.pyrimidine.ribonucleosides.degradation	#REF!	#REF!	#REF!	#REF!	#REF!	#REF!	#REF!	#REF!
UDPNAGSYN.PWY..UDP.N.acetyl.D.glucosamine.biosynthesis.I	#REF!	#REF!	#REF!	#REF!	#REF!	#REF!	#REF!	#REF!
UDPNAGSYN.PWY..UDP.N.acetyl.D.glucosamine.biosynthesis.I	#REF!	#REF!	#REF!	#REF!	#REF!	#REF!	#REF!	#REF!
UDPNAGSYN.PWY..UDP.N.acetyl.D.glucosamine.biosynthesis.I	#REF!	#REF!	#REF!	#REF!	#REF!	#REF!	#REF!	#REF!
k__Bacteria.p__Proteobacteria.c__Betaproteobacteria	#REF!	#REF!	#REF!	#REF!	#REF!	#REF!	#REF!	#REF!
k__Bacteria.p__Proteobacteria.c__Betaproteobacteria	#REF!	#REF!	#REF!	#REF!	#REF!	#REF!	#REF!	#REF!
k__Bacteria.p__Proteobacteria.c__Betaproteobacteria	#REF!	#REF!	#REF!	#REF!	#REF!	#REF!	#REF!	#REF!
k__Bacteria.p__Proteobacteria.c__Betaproteobacteria	#REF!	#REF!	#REF!	#REF!	#REF!	#REF!	#REF!	#REF!
k__Bacteria.p__Proteobacteria.c__Betaproteobacteria	#REF!	#REF!	#REF!	#REF!	#REF!	#REF!	#REF!	#REF!
k__Bacteria.p__Proteobacteria.c__Betaproteobacteria	#REF!	#REF!	#REF!	#REF!	#REF!	#REF!	#REF!	#REF!
k__Bacteria.p__Firmicutes.c__Bacilli.o__Lactobacillales.f__Lactobacillaceae	#REF!	#REF!	#REF!	#REF!	#REF!	#REF!	#REF!	#REF!
k__Bacteria.p__Firmicutes.c__Bacilli.o__Lactobacillales.f__Lactobacillaceae	#REF!	#REF!	#REF!	#REF!	#REF!	#REF!	#REF!	#REF!
k__Bacteria.p__Firmicutes.c__Bacilli.o__Lactobacillales.f__Lactobacillaceae	#REF!	#REF!	#REF!	#REF!	#REF!	#REF!	#REF!	#REF!
k__Bacteria.p__Firmicutes.c__Bacilli.o__Lactobacillales.f__Lactobacillaceae	#REF!	#REF!	#REF!	#REF!	#REF!	#REF!	#REF!	#REF!
k__Bacteria.p__Firmicutes.c__Bacilli.o__Lactobacillales.f__Lactobacillaceae	#REF!	#REF!	#REF!	#REF!	#REF!	#REF!	#REF!	#REF!
k__Bacteria.p__Firmicutes.c__Clostridia.o__Clostridiales.f__Clostridiaceae	#REF!	#REF!	#REF!	#REF!	#REF!	#REF!	#REF!	#REF!
k__Bacteria.p__Firmicutes.c__Clostridia.o__Clostridiales.f__Clostridiaceae	#REF!	#REF!	#REF!	#REF!	#REF!	#REF!	#REF!	#REF!
k__Bacteria.p__Firmicutes.c__Clostridia.o__Clostridiales.f__Clostridiaceae	#REF!	#REF!	#REF!	#REF!	#REF!	#REF!	#REF!	#REF!
k__Bacteria.p__Firmicutes.c__Clostridia.o__Clostridiales.f__Clostridiaceae	#REF!	#REF!	#REF!	#REF!	#REF!	#REF!	#REF!	#REF!
k__Bacteria.p__Firmicutes.c__Clostridia.o__Clostridiales.f__Clostridiaceae	#REF!	#REF!	#REF!	#REF!	#REF!	#REF!	#REF!	#REF!
k__Bacteria.p__Firmicutes.c__Clostridia.o__Clostridiales.f__Clostridiaceae	#REF!	#REF!	#REF!	#REF!	#REF!	#REF!	#REF!	#REF!
k__Bacteria.p__Firmicutes.c__Clostridia.o__Clostridiales.f__Clostridiaceae	#REF!	#REF!	#REF!	#REF!	#REF!	#REF!	#REF!	#REF!
k__Bacteria.p__Firmicutes.c__Clostridia.o__Clostridiales.f__Clostridiaceae.g__Clostridium	#REF!	#REF!	#REF!	#REF!	#REF!	#REF!	#REF!	#REF!
k__Bacteria.p__Firmicutes.c__Clostridia.o__Clostridiales.f__Clostridiaceae.g__Clostridium	#REF!	#REF!	#REF!	#REF!	#REF!	#REF!	#REF!	#REF!
k__Bacteria.p__Firmicutes.c__Clostridia.o__Clostridiales.f__Clostridiaceae.g__Clostridium	#REF!	#REF!	#REF!	#REF!	#REF!	#REF!	#REF!	#REF!
k__Bacteria.p__Firmicutes.c__Clostridia.o__Clostridiales.f__Clostridiaceae.g__Clostridium	#REF!	#REF!	#REF!	#REF!	#REF!	#REF!	#REF!	#REF!
k__Bacteria.p__Firmicutes.c__Clostridia.o__Clostridiales.f__Clostridiaceae.g__Clostridium	#REF!	#REF!	#REF!	#REF!	#REF!	#REF!	#REF!	#REF!
k__Bacteria.p__Firmicutes.c__Clostridia.o__Clostridiales.f__Clostridiaceae.g__Clostridium	#REF!	#REF!	#REF!	#REF!	#REF!	#REF!	#REF!	#REF!
k__Bacteria.p__Proteobacteria.c__Betaproteobacteria.o__Burkholderiales	#REF!	#REF!	#REF!	#REF!	#REF!	#REF!	#REF!	#REF!
k__Bacteria.p__Proteobacteria.c__Betaproteobacteria.o__Burkholderiales	#REF!	#REF!	#REF!	#REF!	#REF!	#REF!	#REF!	#REF!
k__Bacteria.p__Proteobacteria.c__Betaproteobacteria.o__Burkholderiales	#REF!	#REF!	#REF!	#REF!	#REF!	#REF!	#REF!	#REF!
k__Bacteria.p__Proteobacteria.c__Betaproteobacteria.o__Burkholderiales	#REF!	#REF!	#REF!	#REF!	#REF!	#REF!	#REF!	#REF!
k__Bacteria.p__Proteobacteria.c__Betaproteobacteria.o__Burkholderiales	#REF!	#REF!	#REF!	#REF!	#REF!	#REF!	#REF!	#REF!
k__Bacteria.p__Proteobacteria.c__Betaproteobacteria.o__Burkholderiales	#REF!	#REF!	#REF!	#REF!	#REF!	#REF!	#REF!	#REF!
k__Bacteria.p__Bacteroidetes.c__Bacteroidia.o__Bacteroidales.f__Porphyromonadaceae.g__Odoribacter.s__Odoribacter_splanchnicus	#REF!	#REF!	#REF!	#REF!	#REF!	#REF!	#REF!	#REF!
k__Bacteria.p__Bacteroidetes.c__Bacteroidia.o__Bacteroidales.f__Porphyromonadaceae.g__Odoribacter.s__Odoribacter_splanchnicus	#REF!	#REF!	#REF!	#REF!	#REF!	#REF!	#REF!	#REF!
k__Bacteria.p__Bacteroidetes.c__Bacteroidia.o__Bacteroidales.f__Porphyromonadaceae.g__Odoribacter.s__Odoribacter_splanchnicus	#REF!	#REF!	#REF!	#REF!	#REF!	#REF!	#REF!	#REF!
k__Bacteria.p__Bacteroidetes.c__Bacteroidia.o__Bacteroidales.f__Porphyromonadaceae.g__Odoribacter.s__Odoribacter_splanchnicus	#REF!	#REF!	#REF!	#REF!	#REF!	#REF!	#REF!	#REF!
k__Bacteria.p__Bacteroidetes.c__Bacteroidia.o__Bacteroidales.f__Porphyromonadaceae.g__Odoribacter.s__Odoribacter_splanchnicus	#REF!	#REF!	#REF!	#REF!	#REF!	#REF!	#REF!	#REF!
k__Bacteria.p__Firmicutes.c__Clostridia.o__Clostridiales.f__Eubacteriaceae.g__Eubacterium.s__Eubacterium_hallii	#REF!	#REF!	#REF!	#REF!	#REF!	#REF!	#REF!	#REF!
k__Bacteria.p__Firmicutes.c__Clostridia.o__Clostridiales.f__Eubacteriaceae.g__Eubacterium.s__Eubacterium_hallii	#REF!	#REF!	#REF!	#REF!	#REF!	#REF!	#REF!	#REF!
k__Bacteria.p__Firmicutes.c__Clostridia.o__Clostridiales.f__Eubacteriaceae.g__Eubacterium.s__Eubacterium_hallii	#REF!	#REF!	#REF!	#REF!	#REF!	#REF!	#REF!	#REF!
k__Bacteria.p__Firmicutes.c__Clostridia.o__Clostridiales.f__Eubacteriaceae.g__Eubacterium.s__Eubacterium_hallii	#REF!	#REF!	#REF!	#REF!	#REF!	#REF!	#REF!	#REF!
k__Bacteria.p__Firmicutes.c__Clostridia.o__Clostridiales.f__Eubacteriaceae.g__Eubacterium.s__Eubacterium_hallii	#REF!	#REF!	#REF!	#REF!	#REF!	#REF!	#REF!	#REF!
k__Bacteria.p__Firmicutes.c__Clostridia.o__Clostridiales.f__Eubacteriaceae.g__Eubacterium.s__Eubacterium_hallii	#REF!	#REF!	#REF!	#REF!	#REF!	#REF!	#REF!	#REF!
k__Bacteria.p__Firmicutes.c__Clostridia.o__Clostridiales.f__Eubacteriaceae.g__Eubacterium.s__Eubacterium_hallii	#REF!	#REF!	#REF!	#REF!	#REF!	#REF!	#REF!	#REF!
k__Bacteria.p__Firmicutes.c__Clostridia.o__Clostridiales.f__Lachnospiraceae.g__Coprococcus.s__Coprococcus_sp_ART55_1	#REF!	#REF!	#REF!	#REF!	#REF!	#REF!	#REF!	#REF!
k__Bacteria.p__Firmicutes.c__Clostridia.o__Clostridiales.f__Lachnospiraceae.g__Coprococcus.s__Coprococcus_sp_ART55_1	#REF!	#REF!	#REF!	#REF!	#REF!	#REF!	#REF!	#REF!
k__Bacteria.p__Firmicutes.c__Clostridia.o__Clostridiales.f__Lachnospiraceae.g__Coprococcus.s__Coprococcus_sp_ART55_1	#REF!	#REF!	#REF!	#REF!	#REF!	#REF!	#REF!	#REF!

## Sheet: Table S3
Supplementary Table 3. Genome-wide significant and independent SNPs that were used as instruments for childhood allergy.
	SNP	other_allele.exposure	effect_allele.exposure	beta.exposure	se.exposure	eaf	pval.exposure	F	R2
childhood asthma	#REF!	#REF!	#REF!	#REF!	#REF!	#REF!	#REF!	#REF!	#REF!
childhood asthma	#REF!	#REF!	#REF!	#REF!	#REF!	#REF!	#REF!	#REF!	#REF!
childhood asthma	#REF!	#REF!	#REF!	#REF!	#REF!	#REF!	#REF!	#REF!	#REF!
childhood asthma	#REF!	#REF!	#REF!	#REF!	#REF!	#REF!	#REF!	#REF!	#REF!
childhood asthma	#REF!	#REF!	#REF!	#REF!	#REF!	#REF!	#REF!	#REF!	#REF!
childhood asthma	#REF!	#REF!	#REF!	#REF!	#REF!	#REF!	#REF!	#REF!	#REF!
childhood asthma	#REF!	#REF!	#REF!	#REF!	#REF!	#REF!	#REF!	#REF!	#REF!
childhood asthma	#REF!	#REF!	#REF!	#REF!	#REF!	#REF!	#REF!	#REF!	#REF!

## Sheet: Table S4
Supplementary Table 4. MR results from gut microbiome to childhood allergy in discovery dataset.
Classification of gut microbiota	method	nsnp	b	se	pval	or	or_lci95	or_uci95
CRNFORCAT.PWY..creatinine.degradation.I	MR Egger	8	-0.36647	0.197795	0.113353	0.693177	0.470412	1.02143
CRNFORCAT.PWY..creatinine.degradation.I	Weighted median	8	-0.141836	0.0852358	0.0961031	0.867763	0.734255	1.02555
CRNFORCAT.PWY..creatinine.degradation.I	Inverse variance weighted	8	-0.147267	0.063921	0.021229	0.863064	0.761434	0.978258
CRNFORCAT.PWY..creatinine.degradation.I	Simple mode	8	-0.139355	0.128928	0.31558	0.869919	0.675667	1.12002
CRNFORCAT.PWY..creatinine.degradation.I	Weighted mode	8	-0.149332	0.122163	0.261116	0.861283	0.677889	1.09429
ILEUSYN.PWY..L.isoleucine.biosynthesis.I..from.threonine.	MR Egger	7	0.290628	0.594532	0.645644	1.33727	0.417006	4.28838
ILEUSYN.PWY..L.isoleucine.biosynthesis.I..from.threonine.	Weighted median	7	0.144487	0.12818	0.259648	1.15545	0.898755	1.48545
ILEUSYN.PWY..L.isoleucine.biosynthesis.I..from.threonine.	Inverse variance weighted	7	0.195506	0.0991809	0.0487004	1.21593	1.00111	1.47683
ILEUSYN.PWY..L.isoleucine.biosynthesis.I..from.threonine.	Simple mode	7	0.163475	0.177682	0.393036	1.1776	0.831286	1.66818
ILEUSYN.PWY..L.isoleucine.biosynthesis.I..from.threonine.	Weighted mode	7	0.155488	0.18073	0.422645	1.16823	0.819761	1.66482
P162.PWY..L.glutamate.degradation.V..via.hydroxyglutarate.	MR Egger	11	0.133009	0.257531	0.61797	1.14226	0.689526	1.89225
P162.PWY..L.glutamate.degradation.V..via.hydroxyglutarate.	Weighted median	11	0.162845	0.0943342	0.0843011	1.17685	0.978191	1.41586
P162.PWY..L.glutamate.degradation.V..via.hydroxyglutarate.	Inverse variance weighted	11	0.143774	0.0700135	0.0400223	1.15462	1.00657	1.32445
P162.PWY..L.glutamate.degradation.V..via.hydroxyglutarate.	Simple mode	11	0.166736	0.159064	0.319206	1.18144	0.864996	1.61366
P162.PWY..L.glutamate.degradation.V..via.hydroxyglutarate.	Weighted mode	11	0.175587	0.157665	0.291471	1.19195	0.875084	1.62354
POLYAMINSYN3.PWY..superpathway.of.polyamine.biosynthesis.II	MR Egger	11	0.231609	0.262146	0.399944	1.26063	0.754126	2.10731
POLYAMINSYN3.PWY..superpathway.of.polyamine.biosynthesis.II	Weighted median	11	0.109651	0.0829272	0.186082	1.11589	0.948488	1.31283
POLYAMINSYN3.PWY..superpathway.of.polyamine.biosynthesis.II	Inverse variance weighted	11	0.143973	0.0683752	0.0352363	1.15485	1.01001	1.32047
POLYAMINSYN3.PWY..superpathway.of.polyamine.biosynthesis.II	Simple mode	11	-0.0277798	0.12402	0.827272	0.972603	0.762724	1.24023
POLYAMINSYN3.PWY..superpathway.of.polyamine.biosynthesis.II	Weighted mode	11	0.100859	0.111764	0.388048	1.10612	0.88852	1.37701
PWY.5705..allantoin.degradation.to.glyoxylate.III	MR Egger	4	0.429375	0.395965	0.391517	1.5363	0.707006	3.33831
PWY.5705..allantoin.degradation.to.glyoxylate.III	Weighted median	4	0.162009	0.0820834	0.0484145	1.17587	1.00113	1.38112
PWY.5705..allantoin.degradation.to.glyoxylate.III	Inverse variance weighted	4	0.153875	0.0681771	0.0240089	1.16634	1.02045	1.33309
PWY.5705..allantoin.degradation.to.glyoxylate.III	Simple mode	4	0.189426	0.109424	0.18186	1.20856	0.975267	1.49765
PWY.5705..allantoin.degradation.to.glyoxylate.III	Weighted mode	4	0.189426	0.10639	0.173031	1.20856	0.981084	1.48877
PWY.7209..superpathway.of.pyrimidine.ribonucleosides.degradation	MR Egger	8	-0.245577	0.353297	0.512998	0.782253	0.391394	1.56344
PWY.7209..superpathway.of.pyrimidine.ribonucleosides.degradation	Weighted median	8	-0.172981	0.10644	0.104132	0.841153	0.682765	1.03628
PWY.7209..superpathway.of.pyrimidine.ribonucleosides.degradation	Inverse variance weighted	8	-0.285345	0.0993091	0.0040621	0.751755	0.618789	0.913293
PWY.7209..superpathway.of.pyrimidine.ribonucleosides.degradation	Simple mode	8	-0.14664	0.210674	0.50884	0.863605	0.571459	1.3051
PWY.7209..superpathway.of.pyrimidine.ribonucleosides.degradation	Weighted mode	8	-0.0812492	0.234977	0.73967	0.921964	0.581698	1.46127
UDPNAGSYN.PWY..UDP.N.acetyl.D.glucosamine.biosynthesis.I	MR Egger	3	1.01386	0.785339	0.419572	2.75622	0.591316	12.8472
UDPNAGSYN.PWY..UDP.N.acetyl.D.glucosamine.biosynthesis.I	Weighted median	3	0.363262	0.186014	0.0508345	1.43801	0.998675	2.07062
UDPNAGSYN.PWY..UDP.N.acetyl.D.glucosamine.biosynthesis.I	Inverse variance weighted	3	0.402264	0.152423	0.00831199	1.4952	1.10906	2.01579
UDPNAGSYN.PWY..UDP.N.acetyl.D.glucosamine.biosynthesis.I	Simple mode	3	0.34187	0.225069	0.268108	1.40758	0.905504	2.18804
UDPNAGSYN.PWY..UDP.N.acetyl.D.glucosamine.biosynthesis.I	Weighted mode	3	0.334009	0.22312	0.273081	1.39656	0.901851	2.16263
k__Bacteria.p__Proteobacteria.c__Betaproteobacteria	MR Egger	6	0.0731442	0.466638	0.883037	1.07589	0.431078	2.6852
k__Bacteria.p__Proteobacteria.c__Betaproteobacteria	Weighted median	6	0.199644	0.137782	0.147341	1.22097	0.932014	1.59951
k__Bacteria.p__Proteobacteria.c__Betaproteobacteria	Inverse variance weighted	6	0.254221	0.10234	0.0129884	1.28946	1.0551	1.57587
k__Bacteria.p__Proteobacteria.c__Betaproteobacteria	Simple mode	6	0.424261	0.21786	0.109032	1.52846	0.997259	2.34261
k__Bacteria.p__Proteobacteria.c__Betaproteobacteria	Weighted mode	6	0.14441	0.19287	0.487716	1.15536	0.791667	1.68613
k__Bacteria.p__Firmicutes.c__Bacilli.o__Lactobacillales.f__Lactobacillaceae	MR Egger	4	-0.0618519	0.207566	0.793819	0.940022	0.625827	1.41196
k__Bacteria.p__Firmicutes.c__Bacilli.o__Lactobacillales.f__Lactobacillaceae	Weighted median	4	0.174568	0.0684148	0.0107226	1.19073	1.04131	1.3616
k__Bacteria.p__Firmicutes.c__Bacilli.o__Lactobacillales.f__Lactobacillaceae	Inverse variance weighted	4	0.147435	0.057533	0.0103888	1.15886	1.03528	1.29719
k__Bacteria.p__Firmicutes.c__Bacilli.o__Lactobacillales.f__Lactobacillaceae	Simple mode	4	0.187633	0.0945448	0.141425	1.20639	1.00233	1.452
k__Bacteria.p__Firmicutes.c__Bacilli.o__Lactobacillales.f__Lactobacillaceae	Weighted mode	4	0.186269	0.103202	0.168851	1.20475	0.98412	1.47483
k__Bacteria.p__Firmicutes.c__Clostridia.o__Clostridiales.f__Clostridiaceae	MR Egger	7	-0.101643	0.235026	0.683415	0.903352	0.5699	1.43191
k__Bacteria.p__Firmicutes.c__Clostridia.o__Clostridiales.f__Clostridiaceae	Weighted median	7	0.0843649	0.0815056	0.300631	1.08803	0.927385	1.27649
k__Bacteria.p__Firmicutes.c__Clostridia.o__Clostridiales.f__Clostridiaceae	Inverse variance weighted	7	0.134122	0.0630451	0.0333871	1.14353	1.01061	1.29394
k__Bacteria.p__Firmicutes.c__Clostridia.o__Clostridiales.f__Clostridiaceae	Simple mode	7	0.05463	0.125182	0.677808	1.05615	0.826359	1.34984
k__Bacteria.p__Firmicutes.c__Clostridia.o__Clostridiales.f__Clostridiaceae	Weighted mode	7	0.041313	0.115287	0.732352	1.04218	0.831396	1.3064
k__Bacteria.p__Firmicutes.c__Clostridia.o__Clostridiales.f__Clostridiaceae.g__Clostridium	MR Egger	6	-0.0326194	0.238041	0.897626	0.967907	0.607028	1.54333
k__Bacteria.p__Firmicutes.c__Clostridia.o__Clostridiales.f__Clostridiaceae.g__Clostridium	Weighted median	6	0.118757	0.0905263	0.18957	1.1261	0.943014	1.34472
k__Bacteria.p__Firmicutes.c__Clostridia.o__Clostridiales.f__Clostridiaceae.g__Clostridium	Inverse variance weighted	6	0.135432	0.0677233	0.0455228	1.14503	1.0027	1.30757
k__Bacteria.p__Firmicutes.c__Clostridia.o__Clostridiales.f__Clostridiaceae.g__Clostridium	Simple mode	6	0.151884	0.126516	0.283711	1.16402	0.908384	1.49161
k__Bacteria.p__Firmicutes.c__Clostridia.o__Clostridiales.f__Clostridiaceae.g__Clostridium	Weighted mode	6	0.0895936	0.122892	0.498677	1.09373	0.859611	1.39161
k__Bacteria.p__Proteobacteria.c__Betaproteobacteria.o__Burkholderiales	MR Egger	6	0.0734826	0.466354	0.882431	1.07625	0.431464	2.68461
k__Bacteria.p__Proteobacteria.c__Betaproteobacteria.o__Burkholderiales	Weighted median	6	0.199646	0.141611	0.158594	1.22097	0.925046	1.61156
k__Bacteria.p__Proteobacteria.c__Betaproteobacteria.o__Burkholderiales	Inverse variance weighted	6	0.254224	0.102336	0.0129837	1.28946	1.05511	1.57586
k__Bacteria.p__Proteobacteria.c__Betaproteobacteria.o__Burkholderiales	Simple mode	6	0.42416	0.2142	0.10455	1.52831	1.00434	2.32563
k__Bacteria.p__Proteobacteria.c__Betaproteobacteria.o__Burkholderiales	Weighted mode	6	0.14437	0.19822	0.499078	1.15531	0.783376	1.70383
k__Bacteria.p__Bacteroidetes.c__Bacteroidia.o__Bacteroidales.f__Porphyromonadaceae.g__Odoribacter.s__Odoribacter_splanchnicus	MR Egger	5	-0.647162	0.370348	0.178887	0.52353	0.253335	1.0819
k__Bacteria.p__Bacteroidetes.c__Bacteroidia.o__Bacteroidales.f__Porphyromonadaceae.g__Odoribacter.s__Odoribacter_splanchnicus	Weighted median	5	-0.403993	0.128381	0.00165045	0.667649	0.519121	0.858673
k__Bacteria.p__Bacteroidetes.c__Bacteroidia.o__Bacteroidales.f__Porphyromonadaceae.g__Odoribacter.s__Odoribacter_splanchnicus	Inverse variance weighted	5	-0.31591	0.113194	0.00525663	0.729125	0.584049	0.910238
k__Bacteria.p__Bacteroidetes.c__Bacteroidia.o__Bacteroidales.f__Porphyromonadaceae.g__Odoribacter.s__Odoribacter_splanchnicus	Simple mode	5	-0.462971	0.223963	0.107573	0.629411	0.405782	0.976282
k__Bacteria.p__Bacteroidetes.c__Bacteroidia.o__Bacteroidales.f__Porphyromonadaceae.g__Odoribacter.s__Odoribacter_splanchnicus	Weighted mode	5	-0.474377	0.215162	0.0921643	0.622273	0.408161	0.948703
k__Bacteria.p__Firmicutes.c__Clostridia.o__Clostridiales.f__Eubacteriaceae.g__Eubacterium.s__Eubacterium_hallii	MR Egger	7	0.32866	0.349812	0.390591	1.38911	0.699793	2.75741
k__Bacteria.p__Firmicutes.c__Clostridia.o__Clostridiales.f__Eubacteriaceae.g__Eubacterium.s__Eubacterium_hallii	Weighted median	7	0.207103	0.091355	0.0233896	1.23011	1.02844	1.47132
k__Bacteria.p__Firmicutes.c__Clostridia.o__Clostridiales.f__Eubacteriaceae.g__Eubacterium.s__Eubacterium_hallii	Inverse variance weighted	7	0.211114	0.0683186	0.00200062	1.23505	1.08027	1.41202
k__Bacteria.p__Firmicutes.c__Clostridia.o__Clostridiales.f__Eubacteriaceae.g__Eubacterium.s__Eubacterium_hallii	Simple mode	7	0.228472	0.13046	0.130459	1.25668	0.973138	1.62283
k__Bacteria.p__Firmicutes.c__Clostridia.o__Clostridiales.f__Eubacteriaceae.g__Eubacterium.s__Eubacterium_hallii	Weighted mode	7	0.225114	0.11365	0.0949233	1.25247	1.00236	1.56497
k__Bacteria.p__Firmicutes.c__Clostridia.o__Clostridiales.f__Lachnospiraceae.g__Coprococcus.s__Coprococcus_sp_ART55_1	MR Egger	3	-0.486643	0.305334	0.356726	0.614687	0.337869	1.1183
k__Bacteria.p__Firmicutes.c__Clostridia.o__Clostridiales.f__Lachnospiraceae.g__Coprococcus.s__Coprococcus_sp_ART55_1	Weighted median	3	-0.120597	0.0847078	0.154538	0.886391	0.750794	1.04648
k__Bacteria.p__Firmicutes.c__Clostridia.o__Clostridiales.f__Lachnospiraceae.g__Coprococcus.s__Coprococcus_sp_ART55_1	Inverse variance weighted	3	-0.173375	0.0703966	0.0137843	0.840822	0.732456	0.965221
k__Bacteria.p__Firmicutes.c__Clostridia.o__Clostridiales.f__Lachnospiraceae.g__Coprococcus.s__Coprococcus_sp_ART55_1	Simple mode	3	-0.114763	0.0928878	0.34208	0.891578	0.743175	1.06961
k__Bacteria.p__Firmicutes.c__Clostridia.o__Clostridiales.f__Lachnospiraceae.g__Coprococcus.s__Coprococcus_sp_ART55_1	Weighted mode	3	-0.115489	0.0949997	0.348129	0.89093	0.739568	1.07327

## Sheet: Table S5
Supplementary Table 5. MR results from childhood allergy to gut microbiome in discovery dataset.
Classification of gut microbiota	method	nsnp	b	se	pval	or	or_lci95	or_uci95
NAGLIPASYN.PWY..lipid.IVA.biosynthesis	MR Egger	7	-0.0438663	0.207462	0.84089	0.957082	0.637314	1.43729
NAGLIPASYN.PWY..lipid.IVA.biosynthesis	Weighted median	7	0.0757368	0.0622934	0.224058	1.07868	0.9547	1.21876
NAGLIPASYN.PWY..lipid.IVA.biosynthesis	Inverse variance weighted	7	0.102554	0.0509156	0.0439898	1.108	1.00276	1.22427
NAGLIPASYN.PWY..lipid.IVA.biosynthesis	Simple mode	7	0.046406	0.0911861	0.628979	1.0475	0.876062	1.25249
NAGLIPASYN.PWY..lipid.IVA.biosynthesis	Weighted mode	7	0.046406	0.0883261	0.618151	1.0475	0.880986	1.24548
PYRIDNUCSAL.PWY..NAD.salvage.pathway.I	MR Egger	7	0.289422	0.240136	0.282034	1.33566	0.834231	2.13847
PYRIDNUCSAL.PWY..NAD.salvage.pathway.I	Weighted median	7	0.0852976	0.0779718	0.273975	1.08904	0.934702	1.26886
PYRIDNUCSAL.PWY..NAD.salvage.pathway.I	Inverse variance weighted	7	0.127743	0.0588846	0.030054	1.13626	1.01241	1.27527
PYRIDNUCSAL.PWY..NAD.salvage.pathway.I	Simple mode	7	0.0827365	0.111332	0.485459	1.08626	0.873302	1.35114
PYRIDNUCSAL.PWY..NAD.salvage.pathway.I	Weighted mode	7	0.0838989	0.105357	0.456184	1.08752	0.884617	1.33696
k__Bacteria.p__Bacteroidetes.c__Bacteroidia.o__Bacteroidales.f__Bacteroidaceae	MR Egger	7	-0.217005	0.206788	0.342042	0.804926	0.536704	1.20719
k__Bacteria.p__Bacteroidetes.c__Bacteroidia.o__Bacteroidales.f__Bacteroidaceae	Weighted median	7	-0.0786457	0.0628945	0.21114	0.924367	0.817161	1.04564
k__Bacteria.p__Bacteroidetes.c__Bacteroidia.o__Bacteroidales.f__Bacteroidaceae	Inverse variance weighted	7	-0.109864	0.0508195	0.0306297	0.895956	0.811014	0.989795
k__Bacteria.p__Bacteroidetes.c__Bacteroidia.o__Bacteroidales.f__Bacteroidaceae	Simple mode	7	-0.069383	0.0954041	0.494457	0.932969	0.773852	1.1248
k__Bacteria.p__Bacteroidetes.c__Bacteroidia.o__Bacteroidales.f__Bacteroidaceae	Weighted mode	7	-0.0612638	0.0862179	0.504021	0.940575	0.794334	1.11374
k__Bacteria.p__Actinobacteria.c__Actinobacteria.o__Coriobacteriales.f__Coriobacteriaceae.g__Adlercreutzia	MR Egger	6	0.523138	0.496496	0.351477	1.68731	0.637632	4.465
k__Bacteria.p__Actinobacteria.c__Actinobacteria.o__Coriobacteriales.f__Coriobacteriaceae.g__Adlercreutzia	Weighted median	6	-0.19405	0.107552	0.071195	0.823617	0.667075	1.01689
k__Bacteria.p__Actinobacteria.c__Actinobacteria.o__Coriobacteriales.f__Coriobacteriaceae.g__Adlercreutzia	Inverse variance weighted	6	-0.240363	0.0800737	0.00268411	0.786342	0.672127	0.919966
k__Bacteria.p__Actinobacteria.c__Actinobacteria.o__Coriobacteriales.f__Coriobacteriaceae.g__Adlercreutzia	Simple mode	6	-0.149789	0.16147	0.39616	0.86089	0.627338	1.18139
k__Bacteria.p__Actinobacteria.c__Actinobacteria.o__Coriobacteriales.f__Coriobacteriaceae.g__Adlercreutzia	Weighted mode	6	-0.138655	0.142098	0.373992	0.870528	0.65891	1.15011
k__Bacteria.p__Bacteroidetes.c__Bacteroidia.o__Bacteroidales.f__Bacteroidaceae.g__Bacteroides	MR Egger	7	-0.218175	0.206772	0.339653	0.803985	0.536093	1.20575
k__Bacteria.p__Bacteroidetes.c__Bacteroidia.o__Bacteroidales.f__Bacteroidaceae.g__Bacteroides	Weighted median	7	-0.079973	0.0640278	0.211652	0.923141	0.814267	1.04657
k__Bacteria.p__Bacteroidetes.c__Bacteroidia.o__Bacteroidales.f__Bacteroidaceae.g__Bacteroides	Inverse variance weighted	7	-0.109706	0.0508158	0.0308586	0.896098	0.811148	0.989944
k__Bacteria.p__Bacteroidetes.c__Bacteroidia.o__Bacteroidales.f__Bacteroidaceae.g__Bacteroides	Simple mode	7	-0.0703232	0.0911778	0.469818	0.932092	0.779555	1.11448
k__Bacteria.p__Bacteroidetes.c__Bacteroidia.o__Bacteroidales.f__Bacteroidaceae.g__Bacteroides	Weighted mode	7	-0.0618952	0.0916241	0.524502	0.939981	0.785466	1.12489
k__Bacteria.p__Firmicutes.c__Clostridia.o__Clostridiales.f__Lachnospiraceae.g__Roseburia	MR Egger	7	0.250849	0.204327	0.274206	1.28512	0.861024	1.91809
k__Bacteria.p__Firmicutes.c__Clostridia.o__Clostridiales.f__Lachnospiraceae.g__Roseburia	Weighted median	7	-0.108614	0.0690631	0.115795	0.897077	0.783505	1.02711
k__Bacteria.p__Firmicutes.c__Clostridia.o__Clostridiales.f__Lachnospiraceae.g__Roseburia	Inverse variance weighted	7	-0.118188	0.0551975	0.0322591	0.888529	0.797419	0.990049
k__Bacteria.p__Firmicutes.c__Clostridia.o__Clostridiales.f__Lachnospiraceae.g__Roseburia	Simple mode	7	-0.103889	0.103502	0.354249	0.901325	0.735832	1.10404
k__Bacteria.p__Firmicutes.c__Clostridia.o__Clostridiales.f__Lachnospiraceae.g__Roseburia	Weighted mode	7	-0.105406	0.0937897	0.304018	0.899959	0.748837	1.08158
k__Bacteria.p__Actinobacteria.c__Actinobacteria.o__Coriobacteriales.f__Coriobacteriaceae.g__Adlercreutzia.s__Adlercreutzia_equolifaciens	MR Egger	6	0.548179	0.497279	0.332171	1.7301	0.652798	4.58526
k__Bacteria.p__Actinobacteria.c__Actinobacteria.o__Coriobacteriales.f__Coriobacteriaceae.g__Adlercreutzia.s__Adlercreutzia_equolifaciens	Weighted median	6	-0.196105	0.107402	0.0678654	0.821926	0.665902	1.01451
k__Bacteria.p__Actinobacteria.c__Actinobacteria.o__Coriobacteriales.f__Coriobacteriaceae.g__Adlercreutzia.s__Adlercreutzia_equolifaciens	Inverse variance weighted	6	-0.237201	0.0802	0.00310029	0.788833	0.674089	0.923108
k__Bacteria.p__Actinobacteria.c__Actinobacteria.o__Coriobacteriales.f__Coriobacteriaceae.g__Adlercreutzia.s__Adlercreutzia_equolifaciens	Simple mode	6	-0.147489	0.157365	0.39166	0.862872	0.633862	1.17462
k__Bacteria.p__Actinobacteria.c__Actinobacteria.o__Coriobacteriales.f__Coriobacteriaceae.g__Adlercreutzia.s__Adlercreutzia_equolifaciens	Weighted mode	6	-0.13361	0.140291	0.384643	0.874932	0.664593	1.15184
k__Bacteria.p__Firmicutes.c__Erysipelotrichia.o__Erysipelotrichales.f__Erysipelotrichaceae.g__Holdemania.s__Holdemania_unclassified	MR Egger	6	-0.102492	0.748853	0.89775	0.902585	0.207994	3.91674
k__Bacteria.p__Firmicutes.c__Erysipelotrichia.o__Erysipelotrichales.f__Erysipelotrichaceae.g__Holdemania.s__Holdemania_unclassified	Weighted median	6	-0.256159	0.129257	0.0475049	0.774019	0.600794	0.99719
k__Bacteria.p__Firmicutes.c__Erysipelotrichia.o__Erysipelotrichales.f__Erysipelotrichaceae.g__Holdemania.s__Holdemania_unclassified	Inverse variance weighted	6	-0.237058	0.108335	0.0286563	0.788946	0.638014	0.975583
k__Bacteria.p__Firmicutes.c__Erysipelotrichia.o__Erysipelotrichales.f__Erysipelotrichaceae.g__Holdemania.s__Holdemania_unclassified	Simple mode	6	-0.279267	0.184478	0.19049	0.756338	0.526847	1.08579
k__Bacteria.p__Firmicutes.c__Erysipelotrichia.o__Erysipelotrichales.f__Erysipelotrichaceae.g__Holdemania.s__Holdemania_unclassified	Weighted mode	6	-0.253686	0.171642	0.19946	0.775935	0.554269	1.08625
k__Bacteria.p__Bacteroidetes.c__Bacteroidia.o__Bacteroidales.f__Bacteroidaceae.g__Bacteroides.s__Bacteroides_vulgatus	MR Egger	7	0.0828917	0.20855	0.707424	1.08642	0.721901	1.63501
k__Bacteria.p__Bacteroidetes.c__Bacteroidia.o__Bacteroidales.f__Bacteroidaceae.g__Bacteroides.s__Bacteroides_vulgatus	Weighted median	7	-0.158397	0.0665124	0.0172442	0.853511	0.749191	0.972357
k__Bacteria.p__Bacteroidetes.c__Bacteroidia.o__Bacteroidales.f__Bacteroidaceae.g__Bacteroides.s__Bacteroides_vulgatus	Inverse variance weighted	7	-0.147142	0.0512491	0.00409028	0.863171	0.78068	0.95438
k__Bacteria.p__Bacteroidetes.c__Bacteroidia.o__Bacteroidales.f__Bacteroidaceae.g__Bacteroides.s__Bacteroides_vulgatus	Simple mode	7	-0.203491	0.107983	0.108481	0.815878	0.660249	1.00819
k__Bacteria.p__Bacteroidetes.c__Bacteroidia.o__Bacteroidales.f__Bacteroidaceae.g__Bacteroides.s__Bacteroides_vulgatus	Weighted mode	7	-0.180114	0.103108	0.131263	0.835175	0.682354	1.02222

## Sheet: Table S6
Supplementary Table 6.Sensitivity analysis of the causal association between gut microbiome and childhood allergy
Exposure	Outcome	Method	Heterogeneity			Horizontal pleiotropy egger-intercept-pval	MR-PRESSO
			Q	Q-df	Q-pval		p value
CRNFORCAT.PWY..creatinine.degradation.I	childhood allergy	MR Egger	4.29605	6	0.63668	0.285968	0.629
		Inverse variance weighted	5.66746	7	0.579069
ILEUSYN.PWY..L.isoleucine.biosynthesis.I..from.threonine.	childhood allergy	MR Egger	2.69937	5	0.746214	0.877448	0.835
		Inverse variance weighted	2.72571	6	0.842402
P162.PWY..L.glutamate.degradation.V..via.hydroxyglutarate.	childhood allergy	MR Egger	5.47715	9	0.79089	0.966301	0.87
		Inverse variance weighted	5.47903	10	0.856971
POLYAMINSYN3.PWY..superpathway.of.polyamine.biosynthesis.II	childhood allergy	MR Egger	13.9437	9	0.124343	0.736194	0.174
		Inverse variance weighted	14.1308	10	0.16711
PWY.5705..allantoin.degradation.to.glyoxylate.III	childhood allergy	MR Egger	0.153314	2	0.926208	0.553186	0.91
		Inverse variance weighted	0.652197	3	0.884386
PWY.7209..superpathway.of.pyrimidine.ribonucleosides.degradation	childhood allergy	MR Egger	15.102	6	0.0194781	0.909824	0.057
		Inverse variance weighted	15.1371	7	0.0342814
UDPNAGSYN.PWY..UDP.N.acetyl.D.glucosamine.biosynthesis.I	childhood allergy	MR Egger	0.0790941	1	0.778529	0.572836
		Inverse variance weighted	0.709312	2	0.701415
k__Bacteria.p__Proteobacteria.c__Betaproteobacteria	childhood allergy	MR Egger	3.7485	4	0.441111	0.711143	0.576
		Inverse variance weighted	3.90669	5	0.562928
k__Bacteria.p__Firmicutes.c__Bacilli.o__Lactobacillales.f__Lactobacillaceae	childhood allergy	MR Egger	0.618335	2	0.734058	0.404096	2.92689
		Inverse variance weighted	1.7196	3	0.632586
k__Bacteria.p__Firmicutes.c__Clostridia.o__Clostridiales.f__Clostridiaceae	childhood allergy	MR Egger	4.04968	5	0.542285	0.345443	0.569
		Inverse variance weighted	5.134	6	0.526745
k__Bacteria.p__Firmicutes.c__Clostridia.o__Clostridiales.f__Clostridiaceae.g__Clostridium	childhood allergy	MR Egger	3.52378	4	0.474271	0.502336	0.56
		Inverse variance weighted	4.06608	5	0.539941
k__Bacteria.p__Proteobacteria.c__Betaproteobacteria.o__Burkholderiales	childhood allergy	MR Egger	3.74824	4	0.441148	0.711471	0.542
		Inverse variance weighted	3.90605	5	0.563021
k__Bacteria.p__Bacteroidetes.c__Bacteroidia.o__Bacteroidales.f__Porphyromonadaceae.g__Odoribacter.s__Odoribacter_splanchnicus	childhood allergy	MR Egger	5.41747	3	0.143659	0.416203	0.249
		Inverse variance weighted	7.01588	4	0.135051
k__Bacteria.p__Firmicutes.c__Clostridia.o__Clostridiales.f__Eubacteriaceae.g__Eubacterium.s__Eubacterium_hallii	childhood allergy	MR Egger	5.49948	5	0.358003	0.745332	0.558
		Inverse variance weighted	5.62911	6	0.465992
k__Bacteria.p__Firmicutes.c__Clostridia.o__Clostridiales.f__Lachnospiraceae.g__Coprococcus.s__Coprococcus_sp_ART55_1	childhood allergy	MR Egger	1.21753	1	0.269846	0.483608
		Inverse variance weighted	2.5672	2	0.277038

## Sheet: Table S7
Supplementary Table 7.Sensitivity analysis of the causal association between childhood allergy and gut microbiome
Exposure	Outcome	Method	Heterogeneity			Horizontal pleiotropy egger-intercept-pval	MR-PRESSO
			Q	Q-df	Q-pval		p value
childhood allergy	NAGLIPASYN.PWY..lipid.IVA.biosynthesis	Inverse variance weighted	1.57634	5	0.904095	0.499244	0.922
		MR Egger	2.10637	6	0.90966
childhood allergy	PYRIDNUCSAL.PWY..NAD.salvage.pathway.I	Inverse variance weighted	3.10405	5	0.683948	0.51832	0.746
		MR Egger	3.58636	6	0.732447
childhood allergy	k__Bacteria.p__Bacteroidetes.c__Bacteroidia.o__Bacteroidales.f__Bacteroidaceae	Inverse variance weighted	1.89766	5	0.863117	0.615891	3.06132
		MR Egger	2.18336	6	0.902086
childhood allergy	k__Bacteria.p__Actinobacteria.c__Actinobacteria.o__Coriobacteriales.f__Coriobacteriaceae.g__Adlercreutzia	Inverse variance weighted	1.85966	4	0.761552	0.194192
		MR Egger	4.28757	5	0.508798
childhood allergy	k__Bacteria.p__Bacteroidetes.c__Bacteroidia.o__Bacteroidales.f__Bacteroidaceae.g__Bacteroides	Inverse variance weighted	1.89138	5	0.863962	0.611616	0.913
		MR Egger	2.18425	6	0.901997
childhood allergy	k__Bacteria.p__Firmicutes.c__Clostridia.o__Clostridiales.f__Lachnospiraceae.g__Roseburia	Inverse variance weighted	3.77141	5	0.582773	0.121454	0.361
		MR Egger	7.24332	6	0.29893
childhood allergy	k__Bacteria.p__Actinobacteria.c__Actinobacteria.o__Coriobacteriales.f__Coriobacteriaceae.g__Adlercreutzia.s__Adlercreutzia_equolifaciens	Inverse variance weighted	1.99579	4	0.736532	0.184783	0.519
		MR Egger	4.55677	5	0.472324
childhood allergy	k__Bacteria.p__Firmicutes.c__Erysipelotrichia.o__Erysipelotrichales.f__Erysipelotrichaceae.g__Holdemania.s__Holdemania_unclassified	Inverse variance weighted	6.30809	4	0.177291	0.86438	0.341
		MR Egger	6.36037	5	0.272715
childhood allergy	k__Bacteria.p__Bacteroidetes.c__Bacteroidia.o__Bacteroidales.f__Bacteroidaceae.g__Bacteroides.s__Bacteroides_vulgatus	Inverse variance weighted	4.07981	5	0.537983	0.30673	0.582
		MR Egger	5.37464	6	0.496736

## Sheet: Legends
Supplementary Table 1. Detailed information for genome-wide association studies involved in the present Mendelian randomization study.
Supplementary Table 2. Genome-wide significant and independent SNPs that were used as instruments for gut microbiome.
Supplementary Table 3. Genome-wide significant and independent SNPs that were used as instruments for childhood allergy.
Supplementary Table 4. MR results from gut microbiome to childhood allergy in discovery dataset
Supplementary Table 5. MR results from childhood allergy to gut microbiome in discovery dataset.
Supplementary Table 6.Sensitivity analysis of the causal association between gut microbiome and childhood allergy
Supplementary Table 7.Sensitivity analysis of the causal association between childhood allergy and gut microbiome
